# Supplementary material for: The Effects of Statins on Prostate Cancer Patients Receiving Androgen Deprivation Therapy or Definitive Therapy: A Systematic Review and Meta-Analysis
Source: Pharmaceuticals (Basel). 2022 Jan 22;15(2):131. doi: 10.3390/ph15020131 (PMC8875347; doi:10.3390/ph15020131)
Supplement: Supplementary file 1 [file pharmaceuticals-15-00131-s001.zip]

Archive with 1 entries (1 files):
- pharmaceuticals-1551062-supplementary.pdf
